# Supplementary material for: Structure-Function Relationship for a Divergent Atg8 Protein Required for a Nonautophagic Function in Apicomplexan Parasites
Source: mBio. 2023 Jan 10;14(1):e03642-21. doi: 10.1128/mbio.03642-21 (PMC9973341; doi:10.1128/mbio.03642-21)
Supplement: TABLE S1 [file mbio.03642-21-s0003.xlsx]

## Sheet: Primers
Primers for cloning human homologs into pfYC110
mawa235	LC3A fwd	caaaggagcaggagcaGACGTCATGCCCTCAGACCGGCCTTTC	for cloning into pfYC110-GFP via AatI-SacII sites
mawa236	LC3A rev	ataaatttaatggggtacCCGCGGTCAGCCGAAGGTTTCCTGGGAG	for cloning into pfYC110-GFP via AatI-SacII sites
mawa237	LC3B fwd	caaaggagcaggagcaGACGTCATGCCGTCGGAGAAGACCTTCAAG	for cloning into pfYC110-GFP via AatI-SacII sites
mawa238	LC3B rev	ataaatttaatggggtacCCGCGGTTACCCGAACGTCTCCTGGGAG	for cloning into pfYC110-GFP via AatI-SacII sites
mawa241	GABARAP fwd	caaaggagcaggagcaGACGTCATGAAGTTCGTGTACAAAGAAGAGCATCC	for cloning into pfYC110-GFP via AatI-SacII sites
mawa242	GABARAP rev	ataaatttaatggggtacCCGCGGTCAACCGTAGACACTTTCGTCACTG	for cloning into pfYC110-GFP via AatI-SacII sites
mawa243	GABARAPL1/GEC1 fwd	caaaggagcaggagcaGACGTCATGAAGTTCCAGTACAAGGAGGACC	for cloning into pfYC110-GFP via AatI-SacII sites
mawa244	GABARAPL1/GEC1 rev	ataaatttaatggggtacCCGCGGTCACCCATAGACACTCTCATCACTG	for cloning into pfYC110-GFP via AatI-SacII sites
mawa251	ScAtg8 fwd	caaaggagcaggagcaGACGTCATGAAGTCTACATTTAAGTCTGAATATCCATTTG	for cloning into pfYC110-GFP via AatI-SacII sites
mawa252	ScAtg8, rev	ataaatttaatggggtacCCGCGGCTAGCCAAATGTATTTTCTCCTGAGTAAG	for cloning into pfYC110-GFP via AatI-SacII sites
Primers for cloning Plasmodium-yeast Atg8 hybrids
mawa137	GFP Fwd	acttacaaagtatCCTAGGATGAGTAAAGGAGAAGAACTTTTCACTG	for cloning into pfYC110-GFP via AatI-SacII sites
mawa140	PfAtg8 rev	tttaatggggtacCCGCGGTTATCCTAGACAACTCTCACAACTATATTCC	for cloning into pfYC110-GFP via AatI-SacII sites
mawa141	PfAtg8 G124A rev	tttaatggggtacCCGCGGTTATGCTAGACAACTCTCACAACTATATTCC	for cloning into pfYC110-GFP via AatI-SacII sites
mawa264	ScAtg8G rev	ataaatttaatggggtacCCGCGGCTAGCCAAATGTATTTTCTCCTGAG	for cloning into pfYC110-GFP via AatI-SacII sites
mawa186	PfAtg8△loop_mid_rev	﻿attaatatgttgatgtaatataaatttaaattc	for introducing the deletion or replacement of the loop in PfAtg8
mawa187	PfAtg8△loop_mid_fwd	﻿attacatcaacatattaatttatttcgagaacgtacc	for introducing the deletion of the hairpin (QSAYGSNMK fragment) in PfAtg8
mawa188	PfAtg8_ScLoop_mid_fwd	﻿caacatattaatctaccccctgagaagaccatatatttatttgtaaataatatagttc	for replacing Plasmodium loop (QSAYGSNMKLFRER) with yeast loop (LPPEK)
mawa190	ScAtg8G_PfLoop_Mid_fwd	﻿gcatatggaagtaacatgaaattatttcgagagaaggccatcttcatttttg	for replacing yeast Loop (LPPEK) with Plasmodium fLoop (QSAYGSNMKLFRER)
mawa191	ScAtg8_PfLoop_mid_rev	﻿catgttacttccatatgcactttgcataattctctttcttataac	for replacing yeast Loop (LPPEK) with Plasmodium loop (QSAYGSNMKLFRER)
Primers for cloning Toxoplasma gondii complementation constructs
ML2429	TgATG8 prom Fwd - NsiI	tttatgcatACCAGATCACACTGGTAGGGGAC
ML2430	TgATG8 prom Rev - NsiI	tttatgcatGTTTTTCAAGACGGCGAATATCTGGTTTGG
ML2463	TgATG8 truncation Fwd	GATGTGTTTGTGGATGATGTAC
ML2464	TgATG8 truncation Rev	CCGCTGACTCACGAGAAAACG
ML2624	GFP-TgATG8 Fwd -NotI	TTAGCGGCCGCTACCAGATCACACTGGTAGGGG
ML2625	GFP-TgATG8 Rev -XmaI	TTACCCGGGTTACCCCAGAGTGTTCTCTGAAGAG
gBlocks used in this study
gBlock15	Atg8 gRNA gBlock for RHR3 in endogenous tagging	﻿ttgtggatacataaaacccgcggtaatacgactcactataGGATACTTCGTCTTTAAGCGAgttttagagctagaaatagcaagttaaaataaggctagtccgttatcaacttgaaaaagtggcaccgagtcggtgctagcataaccccttggggcctctaaacgggtcttgaggggttttttgccgcggccgcttacaactggac
gBlock17	hLC3C for pfYC110	caaaggagcaggagcaGACGTCatgccgcctccacagaaaatcccaagcgtcagacccttcaagcagaggaaaagcttggcaatcagacaagaggaagttgctggaatccgggcaaagttccccaacaaaatcccggtggtagtggagcgctaccccagggagacgttcctgcccccgctggacaaaaccaagttcctggtcccgcaggagctgaccatgacccagttcctcagcatcatccggagccgcatggtcctgagagccacggaagccttttacttgctggtgaacaacaagagcctggtcagcatgagcgcaaccatggcagagatctacagagactacaaggatgaggatggcttcgtgtacatgacctacgcctcccaggagacatttgg…
gBlock18	hGABARAPL2/GATE-16 for pfYC110	caaaggagcaggagcaGACGTCatgaagtggatgttcaaggaggaccactcgctggaacacagatgcgtggagtccgcgaagattcgagcgaaatatcccgacagggttccggtgattgtggaaaaggtctcaggctctcagattgttgacattgacaaacggaagtacttggttccatctgatatcactgtggctcagttcatgtggatcatcaggaaaaggatccagcttccttctgaaaaggcgatcttcctgtttgtggataagacagtcccacagtccagcctaactatgggacagctttacgagaaggaaaaagatgaagatggattcttatatgtggcctacagcggagagaacacttttggctgaccgcgggtaccccattaaatttat
trmG21	PfAtg8_YtoF	aaggagcaggagcacgatcgatgccatcgcttaaagacgaagtatctttcgaaaacagagttgcagagactcataaaattcgttccaaatatcctaatcgtatacctgtagtatgtgagagagctaacagatctaatttacccataatagaaaagaagaaattccttgtacctatgaatatgttagttggtgaatttaaGttCatattacatcaacatattaatcaaagtgcatatggaagtaacatgaaattatttcgagaacgtaccataTTCttatttgtaaataatatagttcctaaaacaggattgttaatgcaagatttgtatgaaatgtataaagatgaagatggatatttatatatggaatatagttgtgagagttgtctaggataaccgc…
TrmG22	PfAtg8_HQHtoRKR	aaggagcaggagcacgatcgatgccatcgcttaaagacgaagtatctttcgaaaacagagttgcagagactcataaaattcgttccaaatatcctaatcgtatacctgtagtatgtgagagagctaacagatctaatttacccataatagaaaagaagaaattccttgtacctatgaatatgttagttggtgaatttaaGttCatattaCGTAAGAGGattaatcaaagtgcatatggaagtaacatgaaattatttcgagaacgtaccatatatttatttgtaaataatatagttcctaaaacaggattgttaatgcaagatttgtatgaaatgtataaagatgaagatggatatttatatatggaatatagttgtgagagttgtctaggataaccgc…
trmG23	PfAtg8_ScHelix1	aaggagcaggagcacgatcgatgaagtctacatttaagtctgaatatccattcgaaaacagagttgcagagactcataaaattcgttccaaatatcctaatcgtatacctgtagtatgtgagagagctaacagatctaatttacccataatagaaaagaagaaattccttgtacctatgaatatgttagttggtgaatttaaGttCatattacatcaacatattaatcaaagtgcatatggaagtaacatgaaattatttcgagaacgtaccatatatttatttgtaaataatatagttcctaaaacaggattgttaatgcaagatttgtatgaaatgtataaagatgaagatggatatttatatatggaatatagttgtgagagttgtctaggataac…
trmG24	PfAtg8_ScHelix1and2	aaggagcaggagcacgatcgatgaagtctacatttaagtctgaatatccattcgaaaagaggaaggcggagtcggagaggattgctgacaggttcaagaatcgtatacctgtagtatgtgagagagctaacagatctaatttacccataatagaaaagaagaaattccttgtacctatgaatatgttagttggtgaatttaaGttCatattacatcaacatattaatcaaagtgcatatggaagtaacatgaaattatttcgagaacgtaccatatatttatttgtaaataatatagttcctaaaacaggattgttaatgcaagatttgtatgaaatgtataaagatgaagatggatatttatatatggaatatagttgtgagagttgtctaggataac…
trmG25	CpATCC_Atg8_G	aaggagcaggagcacgatcgATGAGTTCACTGAAGGAAAAGGTTCAATTTGATAAAAGAGCAGCAGAAGCTCTAAGCATAAGGGCAAAGTATCCAAACAGAATCCCGGTAATTTGTGAAAGATCATCAAGAAGTGACCTTCCTGAAATTGAAAAGAAAAAATTTTTAGTCCCAATGAATATGTTGGTTGGAGAATTCAAGTATATAATTCATAAGCATATTACTCAATCTTCTAATAATCAAAACAGTGGAATTAAAATACCTGTACCATACGAGAAGACTATATATTTATTTGTGAATAATACGATACCCAAGGCTGGGTCGTTAATGCAAGAAGTATACGAGCAATATGTTTCTGATGACGGGTTCCTATATGTAGAATATAGCTCTGAAAATGCAT…
trmG26	PfAtg8_CpLoop_N	AAGGAGCAGGAGCACGATCGATGCCATCGCTTAAAGACGAAGTATCTTTCGAAAACAGAGTTGCAGAGACTCATAAAATTCGTTCCAAATATCCTAATCGTATACCTGTAGTATGTGAGAGAGCTAACAGATCTAATTTACCCATAATAGAAAAGAAGAAATTCCTTGTACCTATGAATATGTTAGTTGGTGAATTTAAGTTCATATTACATCAACATATTAATCAATCTTCTAATAATCAAAACAGTGGAATTAAAATACCTGTACCATACGAACGTACCATATATTTATTTGTAAATAATATAGTTCCTAAAACAGGATTGTTAATGCAAGATTTGTATGAAATGTATAAAGATGAAGATGGATATTTATATATGGAATATAGTTGTGAGAGTTGTC…
trmG29	CpAtg8_PfLoop_T	AAGGAGCAGGAGCACGATCGATGAGTTCACTGAAGGAAAAGGTTCAATTTGATAAAAGAGCAGCAGAAGCTCTAAGCATAAGGGCAAAGTATCCAAACAGAATCCCGGTAATTTGTGAAAGATCATCAAGAAGTGACCTTCCTGAAATTGAAAAGAAAAAATTTTTAGTCCCAATGAATATGTTGGTTGGAGAATTCAAGTATATAATTCATAAGCATATTACTCAAAGTGCATATGGAAGTAACATGAAATTATTTCGAGAGAAGACTATATATTTATTTGTGAATAATACGATACCCAAGGCTGGGTCGTTAATGCAAGAAGTATACGAGCAATATGTTTCTGATGACGGGTTCCTATATGTAGAATATAGCTCTGAAAATGCATTTGGTTAGCCGC…
